# Supplementary material for: Clinical trials of antibody drugs in the treatments of atopic dermatitis
Source: Front Med (Lausanne). 2023 Sep 4;10:1229539. doi: 10.3389/fmed.2023.1229539 (PMC10506412; doi:10.3389/fmed.2023.1229539)
Supplement: Supplementary file 1 [file Table_1.XLSX]

## Sheet: Sheet1
	Table S1 Effect of antibody drugs in clinical trials
	Target	Antibody drugs	Status	Duration	Population	Adverse events	EASI			SCORAD-50	IGA 0/1	Reduction in Pruritus NRS ≥4	Reference
							EASI-50	EASI-75	EASI-90
	IL-4/IL-13	Dupilumab	FDA approved	4 weeks (monotherapy,combination) 12 weeks(monootherapy)	≥18 years old patients with moderate-to-severe AD	Conjunctivitis, nasopharyngitis, upper respiratory tract infection, oral herpes, injection-site reaction, headache, transient eosinophilia	59% vs. 19% for 4-Wk monotherapy 85% vs. 35% for 12-Wk monotherapy	29% vs. 6% for 4-Wk monotherapy 62% vs. 15% for 12-Wk monotherapy	N.A.	N.A.	12% vs. 6% for 4-Wk monotherapy 40% vs. 7% for 12-Wk monotherapy	N.A.	Beck et al., 2014
				16 weeks	≥18 years old patients with moderate-to-severe AD		70.7% vs. 28.9%	57.3% vs. 14.5%	40.2% vs. 6.0%	N.A.	26.8% vs. 4.8%	39.0% vs. 4.8%	Zhao et al., 2022
				16 weeks	≤6 months childrens with moderate-to-severe AD		69% vs. 20%	53% vs. 11%	25% vs. 3%	N.A.	28% vs. 4%	48% vs. 9%	Paller et al., 2022
	IL-13	Traokinumab	EU approved	12 weeks	18-75 years old patients with moderate-to-severe AD	Conjunctivitis, keratoconjunctivitis, keratitis, headache, upper respiratory tract infection, inject-site reation	73.4% vs. 51.9%	42.5% vs. 15.5%	N.A.	44.2% vs. 19.5%	N.A.	N.A.	Wollenberg et al., 2019
				16 weeks with 36 weeks extension	≥18 years old patients with moderate-to-severe AD		N.A.	25.0% vs. 12.7% (ECZTRA 1) and 33.2% vs. 11.4% (ECZTRA 2)	N.A	N.A.	15.8% vs. 7.1% (ECZTRA 1) and 22.2% vs. 10.9% (ECZTRA 2)	20.0% vs. 10.3% (ECZTRA 1) and 25.0% vs. 9.5% (ECZTRA 2)	Wollenberg et al., 2021
		Lebrikizumab	phase II	12 weeks	≥18 years old patients with moderate-to-severe AD	Conjunctivitis, injection-site reaction, headache, nasopharyngitis, upper respiratory tract infection, herpesvirus infection	82.4% (125mg Q4W), 69.8% (250mg SD), 69.2% (125mg SD) vs. 62.3%	54.9% (125mg Q4W), 49.1% (250mg SD), 38.5% (125mg SD) vs. 34.0%	N.A.	51.0% (125mg Q4W), 47.2% (250mg SD), 34.6% (125mg SD) vs. 26.4%	33.3% (125mg Q4W), 28.3% (250mg SD), 21.2% (125mg SD) vs. 18.9%	N.A.	Simpson et al., 2018
				16 weeks	18-75 years old patients with moderate-to-severe AD		66.4% (125mg Q4W), 77.0% (250mg Q4W), 81.0% (250mg Q2W) vs. 45.8%	43.3% (125mg Q4W), 56.1% (250mg Q4W), 60.6% (250mg Q2W) vs. 24.3%	26.1% (125mg Q4W), 36.1% (250mg Q4W), 44.0% (250mg Q2W) vs. 11.4%	N.A.	26.6% (125mg Q4W), 33.7% (250mg Q4W), 44.6% (250mg Q2W) vs. 15.3%	41.8% (125mg Q4W), 47.4% (250mg Q4W), 70.0% (250mg Q2W) vs. 27.3%	Guttman-Yassky et al., 2020
		Eblasakimab	phase I			N.A.	85% vs. 40%	67% vs. 0%	56% vs. 0%	N.A.	22% vs. 0%	N.A.
	IL-22	Fezakinumab	phase II	20 weeks	18-75 years old patients with moderate-to-severe AD	Upper respiratory tract infection	N.A.	N.A.	N.A.	22.5% vs. 15.0% (week 12) and 37.5% vs. 25.0% (week 20)	15.0% vs. 5.0% (week 12) and 25.0% vs. 15.0% (week 20)	N.A.	Guttman-Yassky et al., 2018
	IL-31	Nemolizumab	phase III	12 weeks		Injection-site reaction, upper respiratory tract infection	44.1% (0.1mg/kg), 53.7%(0.5mg/kg), 43.4%(2mg/kg) vs. 39.7%	30.6% (0.1mg/kg), 43.6%(0.5mg/kg), 23.8%(2mg/kg) vs. 20.9%	N.A.	22.7% (0.1mg/kg), 40.4%(0.5mg/kg), 38.3%(2mg/kg) vs. 18.9%	N.A.	N.A.	Ruzicka et al., 2017
				16 weeks	≥18 years old patients with moderate-to-severe AD		N.A.	50.0% vs. 15.9%	36.0% vs. 6.8%	N.A.	32.0% vs. 6.8%	68.0% vs. 15.9%	Silverberg et al., 2021
				68 weeks (Study-JP01) 52 weeks (Study-JP02)	≥13 years old patients with AD and pruritus		Week16 51.7% (Study-JP01), 56.8% (Study-JP02) vs. 40.3% Week 52 80.7% (Study- JP02) Week 68 79.7% (Study-JP01) vs. 75.0%	Week 16 25.9% (Study-JP01), 33.0% (Study-JP02) vs. 18.1% Week 52 52.3% (Study-JP02) Week 68 66.4% (Study-JP01) vs. 59.7%	Week 16 7.0% (Study-JP01), 12.5% (Study-JP02) vs. 4.2% Week 52 27.3% (Study-JP02) Week 68 40.6% (Study-JP01) vs. 33.3%	N.A.	Week 16 5.6% (Study-JP01), 8.0% (Study-JP02) vs. 5.6% Week 52 12.5% (Study-JP02) Week 68 28.7% (Study-JP01) vs. 16.7%	Week 16 32.2% (Study-JP01), 44.3% (Study-JP02) vs. 12.5% Week 52 12.5% (Study-JP02) Week 68 28.7% (Study-JP01) vs. 16.7%	Kabashima et al., 2022
	IL-33	Etokimab	phase II	4 weeks	adult patients with moderate-to-severe AD		0.833	0.33	N.A.	N.A.	0.25	N.A.	Chen et al., 2019
	IGE	Omalizumab	FDA approved	24 weeks	4-22 years old patients with severe refractory AD	Infective episodes, AD exacerbation, respiratory events	N.A.	N.A.	N.A.	N.A.	N.A.	N.A.	Iyengar et al., 2013
	TSLP	Tezepelumab	phase II	12 weeks 16 weeks (post hoc)	18-75 years old patients with AD	Nasopharyngitis, injection-site erythema, diarrhea, upper respiratory tract infection, headache	64.7% vs. 48.2% (week12) and 60.9% vs. 51.9% (week16)	24.4% vs. 19.8% (week 12) and 36.9% vs. 21.9% (week16)	11.8% vs. 5.6% (week 12) and 20.8% vs. 10.6% (week 16)	41% vs. 29.4%	19.3% vs. 12.8% (week12) and 29.4% vs. 12.9% (week 16)	N.A.	Simpson et al., 2019
	IL-17	Secukinumab	phase II	16 weeks	adult patients with moderate-to-severe AD	orbital cellulitis, upper respiratory infection, streptococcal pharyngitis	N.A.	N.A.	N.A.	N.A.	N.A.	N.A.	Ungar et al., 2021
	IL-5	Mepolizumab	phase II	20 weeks	patients with moderate-to-severe AD	Nasal polyps, nasopharyngitis, headache, asthma	24% vs. 13% (week 4) 50% vs. 27% (week 8) 45% vs. 18% (week 12) 33% vs. 25% (week 16) 75% vs. 0% (week 20)	12% vs. 13% (4 week) 38% vs. 75% (week 8) 36% vs. 9% (week 12) 33% vs. 1% (week 16) 50% vs. 0% (week 20)	N.A.	N.A.	11% vs. 0%	N.A.	Kang et al., 2020
	OX40	Rocatinlimab	phase II	22 weeks	≥18 years old patients with moderate-to-severe AD	Pyrexia, chills, aphthous ulcer, nasopharyngitis, erythema, hordeolum	0.65	0.55	0.2	N.A.	0.35	N.A.	Nakagawa et al., 2020
			phase II	16 weeks	≥18 years old patients with moderate-to-severe AD		58% (150mg Q4W), 60% (600mg Q4W), 69% (300mg Q2W) and 65% (600mg Q2W) vs. 30%	44% (150mg Q4W), 40% (600mg Q4W), 54% (300mg Q2W) and 39% (600mg Q2W) vs. 11%	19% (150mg Q4W), 12% (600mg Q4W), 37% (300mg Q2W) and 19% (600mg Q2W) vs. 4%	N.A.	19% (150mg Q4W), 15%(600mg Q4W), 31% (300mg Q2W) and 19% (600mg Q2W) vs. 2%	37% (150mg Q4W), 46% (600mg Q4W), 56% (300mg Q2W) and 44% (600mg Q2W) vs. 19%	Guttman-Yassky et al., 2023
		GBR830	phase II	10 weeks	≥18 years old patients with moderate-to-severe AD	Headache, nasopharyngitis, upper respiratory tract infection, postprocedual infection, fatigue, myalgia	43.6% vs. 20.0% in day 29 and 76.9% vs. 37.5% in day 71 for ITT 51.7% vs. 27.3% in day 29 and 75% vs. 42.9% in day 71 for BAS	12.8% vs. 6.7% in day 29 and 42.3% vs. 25.0% in day 71 for ITT 13.8% vs. 9.1% in day 29 and 41.7% vs. 28.6% in day 71 for BAS	N.A	N.A.	5.1% vs. 0% in day 29 and 23.1% vs. 12.5% in day 71 for ITT 6.9% vs. 0% in day 29 and 25.0% vs. 14.3% in day 71 for BAS	N.A.	Guttman-Yassky et al., 2019
		Amlitelimab	phase II	16 weeks	moderate-to-severe AD patients		N.A.	59% for low dose and 52% for high dose vs. 25%	33% for low dose and 30% for high dose vs. 13%	N.A.	N.A.	N.A.	Weidinger et al., 2021
	Note: N.A. not applicable; vs. versus; drug versus placebo; Q4W. received drug every 4 weeks; SD. single dose
